# Supplementary material for: ETS1 suppresses hepatic stellate cell activation and liver fibrosis
Source: JCI Insight. 2025 Nov 4;10(24):e195242. doi: 10.1172/jci.insight.195242 (PMC12890492; doi:10.1172/jci.insight.195242)
Supplement: Supporting data values [file jciinsight-10-195242-s086.xlsx]

## Sheet: Fig. 1E
Sirius Red+ area (%)			⍺SMA+ area (%)			Desmin+ area (%)			F4/80+ area (%)
ETS1flox/flox	ETS1ΔHSC		ETS1flox/flox	ETS1ΔHSC		ETS1flox/flox	ETS1ΔHSC		ETS1flox/flox	ETS1ΔHSC
2	2.5		0.924333	2.1866		1.35325	2.5925		3.00533	3.21525
2.16	2.3		0.954	1.67675		1.533	2.47575		3.078	3.286
1.98	2.72		0.993333	1.6678		1.72375	2.34125		2.892	3.319
1.86	2.64		1.04567	1.48867		1.3935	2.56075		2.926	3.4405
2.05	4.2		0.981333	1.27525		1.52767	2.36175		2.43833	3.942

## Sheet: Fig. 1F
Acta2			Col1a1			Loxl2			Tgfb1			Timp1
ETS1flox/flox	ETS1ΔHSC		ETS1flox/flox	ETS1ΔHSC		ETS1flox/flox	ETS1ΔHSC		ETS1flox/flox	ETS1ΔHSC		ETS1flox/flox	ETS1ΔHSC
1.14173	1.68545		1.49374	1.85329		1.22141	1.35465		1.13765	1.29373		1.22331	1.31388
0.74971	2.94035		0.665652	2.93769		0.990273	1.60444		0.804374	1.29007		0.887084	2.26594
1.10856	1.50958		0.840604	4.19404		0.788317	1.65338		1.05797	1.55429		0.889604	1.20817
	1.79959			4.17091			2.01023			1.94577			2.06012
				3.45795

## Sheet: Fig. 1G
Il1b			Il6			Cxcl5			Cxcl1
ETS1flox/flox	ETS1ΔHSC		ETS1flox/flox	ETS1ΔHSC		ETS1flox/flox	ETS1ΔHSC		ETS1flox/flox	ETS1ΔHSC
0.991394	1.25317		0.871436	1.17131		1.14273	2.34577		1.0194	1.16285
0.980979	1.21077		1.06898	1.27382		0.893856	1.2936		1.0339	1.23217
1.02824	1.71237		1.07349	1.97916		0.979015	1.19225		0.948812	1.10149
	2.25584			3.36587			1.35996			1.31174

## Sheet: Fig. 1H
Acta2			Col1a1			Loxl2			Tgfb1			Timp1			Bambi			PPARgamma
ETS1flox/flox	ETS1ΔHSC		ETS1flox/flox	ETS1ΔHSC		ETS1flox/flox	ETS1ΔHSC		ETS1flox/flox	ETS1ΔHSC		ETS1flox/flox	ETS1ΔHSC		ETS1flox/flox	ETS1ΔHSC		ETS1flox/flox	ETS1ΔHSC
0.778018	2.41808		1.12019	6.98993		1.09003	1.40751		1.10387	1.70107		0.899438	1.6684		1.30847	0.401491		0.451995	0.422727
0.795931	2.14544		0.701867	4.61443		1.01081	1.69852		1.13251	1.5352		0.799381	2.06368		0.884989	0.665367		0.694996	0.34734
1.35314	2.56647		1.68914	2.90285		1.17438	1.37163		1.04408	3.48486		1.4405	1.1617		0.863573	0.700444		1.89818	0.12485
1.19342	2.17588		0.752989	1.83055		0.772827	1.13325		0.766136	4.14231		0.965522	2.152			0.697173		1.67705	0.0495862

## Sheet: Fig. 1I
Il1b			Il6			Cxcl5			Cxcl1
ETS1flox/flox	ETS1ΔHSC		ETS1flox/flox	ETS1ΔHSC		ETS1flox/flox	ETS1ΔHSC		ETS1flox/flox	ETS1ΔHSC
0.835268	1.97594		0.815937	1.5999		0.638651	2.0724		0.602552	1.8777
1.03535	1.92468		0.757523	1.96352		1.1301	2.46774		1.01565	2.09441
1.2512	2.41146		1.62518	2.12657		1.0623	0.895797		1.33327	1.32558
0.924189	2.3792		0.99551	3.28634		1.30428	2.08526		1.22558

## Sheet: Fig. 2B
Sirius Red+ area (%)					⍺SMA+ area (%)					Desmin+ area (%)					F4/80+ area (%)
CCl4		Regression			CCl4		Regression			CCl4		Regression			CCl4		Regression
ETS1flox/flox	ETS1ΔHSC	ETS1flox/flox	ETS1ΔHSC		ETS1flox/flox	ETS1ΔHSC	ETS1flox/flox	ETS1ΔHSC		ETS1flox/flox	ETS1ΔHSC	ETS1flox/flox	ETS1ΔHSC		ETS1flox/flox	ETS1ΔHSC	ETS1flox/flox	ETS1ΔHSC
6.3	7.46	4.6	6.8		7	10.9	1.72	1.6		8.3	11	4.8	7.7		5.93	7.18	3.74	5.22
6.3	9.76	4.5	4.6		8	10.3	1.78	1.5		8.2	10.3	4.9	7.2		5.66	7	3.32	4.92
5.35	11	4.5	6.9		6.8	12.4	1.25	2.55		7	12.6	5.5	7.1		5.84	6.83	3.33	5.79
5.7	7.5	3.7	6.4		8.1	9.8	1.5	1.9		7	10	5	7		4.79	6.6	3.91	5.41
6.4	7.2	4	7.96		6.7	8.7	0.875	1.25		7.8	9.1	5	7.9		5.74	6.39	4.16	5.42
5.7	7.1	4.3	7.4		7.05	11.1	1.25	1.46		7.46	11.4	5.1	7.8		5.04	6.75	4.14	5.22
5.9	6.5	3.8	7.2		6.4	10.1	1.5	1.8		7.8	8.2	4.9	7.4		5.16	6.81	3.77	5.51

## Sheet: Fig. 2C
Sirius Red+ area (%)					⍺SMA+ area (%)					Desmin+ area (%)					F4/80+ area (%)
CCl4		Regression			CCl4		Regression			CCl4		Regression			CCl4		Regression
ETS1flox/flox	ETS1ΔHSC	ETS1flox/flox	ETS1ΔHSC		ETS1flox/flox	ETS1ΔHSC	ETS1flox/flox	ETS1ΔHSC		ETS1flox/flox	ETS1ΔHSC	ETS1flox/flox	ETS1ΔHSC		ETS1flox/flox	ETS1ΔHSC	ETS1flox/flox	ETS1ΔHSC
1.05882	0.877352	0.705882	0.799731		0.979021	1.04093	0.240559	0.152797		1.08476	1.06061	0.627334	0.742424		1.08779	1.05677	0.686059	0.768293
1.05882	1.14785	0.689076	0.77621		1.11888	0.983629	0.248951	0.143247		1.0717	0.993113	0.640403	0.694215		1.03826	1.03028	0.609015	0.724138
0.89916	1.29368	0.588235	0.811492		0.951049	1.18417	0.174825	0.24352		0.914862	1.21488	0.588125	0.684573		1.07128	1.00526	0.610849	0.852187
0.957983	0.882056	0.621849	0.752688		1.13287	0.93588	0.20979	0.181446		0.914862	0.964187	0.522778	0.752066		0.878669	0.971405	0.717243	0.796257
1.07563	0.964382	0.672269	0.936156		0.937063	0.830832	0.122378	0.119372		1.01942	0.87741	0.522778	0.761708		1.05294	0.940496	0.763103	0.797729
0.957983	0.952621	0.722689	0.870296		0.986014	1.06003	0.174825	0.139427		0.974981	1.09917	0.666542	0.752066		0.924528	0.993482	0.759434	0.768293
0.991597	0.882056	0.638655	0.846774		0.895105	0.964529	0.20979	0.171896		1.01942	0.790634	0.640403	0.713499		0.946541	1.00231	0.691562	0.810976

## Sheet: Fig. 2D
Acta2					Col1a1					Des					Timp1					Loxl2
CCl4		Regression			CCl4		Regression			CCl4		Regression			CCl4		Regression			CCl4		Regression
ETS1flox/flox	ETS1ΔHSC	ETS1flox/flox	ETS1ΔHSC		ETS1flox/flox	ETS1ΔHSC	ETS1flox/flox	ETS1ΔHSC		ETS1flox/flox	ETS1ΔHSC	ETS1flox/flox	ETS1ΔHSC		ETS1flox/flox	ETS1ΔHSC	ETS1flox/flox	ETS1ΔHSC		ETS1flox/flox	ETS1ΔHSC	ETS1flox/flox	ETS1ΔHSC
0.904972	1.46135	0.452844	1.21852		0.939751	1.65264	0.135151	0.595239		0.987449	1.21719	0.641713	0.980432		0.805946	1.57812	0.248195	0.987242		1.02538	1.46579	0.282538	0.807643
1.2689	1.24842	0.431253	1.03733		1.13755	1.21715	0.144167	0.876395		0.872978	1.01028	0.525654	1.04572		1.27888	1.3208	0.314152	1.01818		0.879905	1.43563	0.529737	0.778078
0.931619	2.03938	0.328479	1.28122		0.774124	1.96463	0.154181	0.531308		0.853699	1.07472	0.503502	1.25539		0.794761	2.08131	0.282643	1.17253		1.22559	1.865	0.370261	0.517025
1.24392	1.11273	0.39578	1.44569		1.36534	1.41686	0.126691	0.517398		1.23459	1.16016	0.668997	1.11239		0.983028	1.28492	0.335878	1.21431		0.707777	0.994986	0.500715	0.954787
0.925733	1.25669	0.455647	1.6266		0.849889	1.03438	0.116102	0.522813		1.23957	1.77936	0.47012	1.80509		0.890395	1.82676	0.275071	1.35921		1.09185	1.3869	0.296644	0.718691
0.88189	1.32496	0.385294	1.09769		1.24361	1.37964	0.177753	0.5929		0.899969	1.40269	0.641894	1.32759		1.22016	1.43656	0.319186	0.902635		0.945236	1.27933	0.653448	0.715389
0.842966	3.06733	0.46299	1.20255		0.689743	1.72554	0.181263	0.593004		0.911745	0.812683	0.745971	1.1717		0.794064	2.78768	0.286589	0.902218		1.12426	1.26716	0.348172	0.606279

## Sheet: Fig. 2E
Acta2					Col1a1					Des					Timp1					Loxl2
CCl4		Regression			CCl4		Regression			CCl4		Regression			CCl4		Regression			CCl4		Regression
ETS1flox/flox	ETS1ΔHSC	ETS1flox/flox	ETS1ΔHSC		ETS1flox/flox	ETS1ΔHSC	ETS1flox/flox	ETS1ΔHSC		ETS1flox/flox	ETS1ΔHSC	ETS1flox/flox	ETS1ΔHSC		ETS1flox/flox	ETS1ΔHSC	ETS1flox/flox	ETS1ΔHSC		ETS1flox/flox	ETS1ΔHSC	ETS1flox/flox	ETS1ΔHSC
0.904972	0.88868	0.452844	0.741011		0.939751	1.11334	0.135151	0.400995		0.987449	1.00748	0.641713	0.811512		0.805946	0.906227	0.248195	0.566918		1.02538	1.05836	0.282538	0.583148
1.2689	0.759191	0.431253	0.630823		1.13755	0.819957	0.144167	0.590401		0.872978	0.836217	0.525654	0.86555		1.27888	0.758464	0.314152	0.584683		0.879905	1.03657	0.529737	0.561801
0.931619	1.24019	0.328479	0.779135		0.774124	1.32351	0.154181	0.357926		0.853699	0.889553	0.503502	0.887051		0.794761	1.19518	0.282643	0.673321		1.22559	1.3466	0.370261	0.373311
1.24392	0.676673	0.39578	0.879156		1.36534	0.9545	0.126691	0.348556		1.23459	0.960275	0.668997	1.03909		0.983028	0.737858	0.335878	0.697311		0.707777	0.718417	0.500715	0.689392
0.925733	0.76422	0.455647	0.989173		0.849889	0.696832	0.116102	0.352204		1.23957	1.47279	0.47012	0.920736		0.890395	1.04901	0.275071	0.780518		1.09185	1.0014	0.296644	0.518922
0.88189	0.805739	0.385294	0.667531		1.24361	0.92942	0.177753	0.399419		0.899969	1.16102	0.641894	1.49409		1.22016	0.824938	0.319186	0.518333		0.945236	0.923726	0.653448	0.516538
0.842966	1.86531	0.46299	0.731299		0.689743	1.16245	0.181263	0.399489		0.911745	0.672664	0.745971	1.09886		0.794064	1.52832	0.286589	0.518093		1.12426	0.914934	0.348172	0.437756

## Sheet: Fig. 3D
Sirius Red+ area (%)					⍺SMA+ area (%)					Desmin+ area (%)					F4/80+ area (%)
CCl4		Regression			CCl4		Regression			CCl4		Regression			CCl4		Regression
ETS1flox/flox	ETS1ΔHSC	ETS1flox/flox	ETS1ΔHSC		ETS1flox/flox	ETS1ΔHSC	ETS1flox/flox	ETS1ΔHSC		ETS1flox/flox	ETS1ΔHSC	ETS1flox/flox	ETS1ΔHSC		ETS1flox/flox	ETS1ΔHSC	ETS1flox/flox	ETS1ΔHSC
3.575	7.24	4.55	4		8.36	10.22	2.4	1.743		7.21	6.9	3	1.78		5.7675	7.83	2.715	3.61667
4.9	6.64	4.725	5.7		7.13	12.9	2.34	2.425		7.3	7.44	2.4	2.4		5.995	7.41333	2.9125	4.71
4.425	7.2	3.75	3.1		7.6	10.6	2.14	2.267		6.5	7.62	2.02	2.525		6.93	8.19333	3.6	4.45
4.35	7.2	4.025	4.7		9.7	13.95	2.36	2.5		8.16	11.2	3.35	1.87		6.85667	6.85333	3.24333	3.36667
4.825	9.04	3.5	4.8		7.19	10.9	1.25	1.8		5.34	8.2	2.6	3.14		5.83333	7.21	3.1925	3.2775
5.4	6.2	2.7	4.1		9.32	10.9	3.1	2.7		4.66	10	4	2.8		4.33	7.9	3.635	2.914
4.98	6.2	3.2	5.8		5.8	10.04	3.2	3.4		6.3	9.22	3.7	3.36		5.6625	7.68333	2.885	3.18333

[truncated: 38 more sheets: Fig. 3E, Fig. 3F, Fig. 3G, Fig. 3H, Fig. 3I, Fig. 4A, Fig. 4B, Fig. 4D, Fig. 4E, Fig. 4F, Fig. 5C, Fig. 5D, Fig. 5E, Fig. 6B, Fig. 6C, Fig. 6D, Fig. 6E, Fig. 7B, Fig. 7D, Fig. 7E …]
